# Supplementary material for: Real-World Effectiveness of the mRNA COVID-19 Vaccines in Japan: A Case–Control Study
Source: Vaccines (Basel). 2022 May 14;10(5):779. doi: 10.3390/vaccines10050779 (PMC9145554; doi:10.3390/vaccines10050779)
Supplement: Supplementary file 1 [file vaccines-10-00779-s001.zip]

Archive with 2 entries (2 files):
- Figure S1_r1.jpg
- Table S1_r1.pdf
